# Supplementary material for: Effect of Supplementing a Bacillus Multi-Strain Probiotic to a Post-Weaning Diet on Nutrient Utilisation and Nitrogen Retention of Piglets
Source: Animals (Basel). 2023 Nov 21;13(23):3597. doi: 10.3390/ani13233597 (PMC10705099; doi:10.3390/ani13233597)
Supplement: Supplementary file 1 [file animals-13-03597-s001.zip]

Archive with 1 entries (1 files):
- animals-2713525-supplementary.pdf
